# Supplementary material for: Mathematical Estimation of Endogenous Proline as a Bioindicator to Regulate the Stress of Trivalent Chromium on Rice Plants Grown in Different Nitrogenous Conditions
Source: Toxics. 2023 Sep 22;11(10):803. doi: 10.3390/toxics11100803 (PMC10611392; doi:10.3390/toxics11100803)
Supplement: Supplementary file 1 [file toxics-11-00803-s001.zip]

Archive with 1 entries (1 files):
- toxics-2606267-supplementary.pdf
